# Supplementary material for: Sensor NLR immune proteins activate oligomerization of their NRC helpers in response to plant pathogens
Source: EMBO J. 2022 Dec 29;42(5):e111519. doi: 10.15252/embj.2022111519 (PMC9975940; doi:10.15252/embj.2022111519)
Supplement: Supplementary file 3 — Movie EV1 [file EMBJ-42-e111519-s003.zip]

Archive with 4 entries (4 files):
- MovieEV1.mp4
- __MACOSX/._MovieEV1.mp4
- MovieEV1_FigureLegend.docx
- __MACOSX/._MovieEV1_FigureLegend.docx
