# Supplementary material for: Sensor NLR immune proteins activate oligomerization of their NRC helpers in response to plant pathogens
Source: EMBO J. 2022 Dec 29;42(5):e111519. doi: 10.15252/embj.2022111519 (PMC9975940; doi:10.15252/embj.2022111519)
Supplement: Supplementary file 9 — Source Data for Figure 4 [file EMBJ-42-e111519-s012.zip]

Archive with 1 entries (1 files):
- SD-Fig4.pdf
